# Supplementary material for: Liver Fibrosis Stages Affect Organic Cation Transporter 1/2 Activities in Hepatitis C Virus-Infected Patients
Source: Pharmaceuticals (Basel). 2024 Jul 1;17(7):865. doi: 10.3390/ph17070865 (PMC11280093; doi:10.3390/ph17070865)
Supplement: Supplementary file 1 [file pharmaceuticals-17-00865-s001.zip]

Archive with 1 entries (1 files):
- pharmaceuticals-3076065-supplementary.pdf
